# Supplementary material for: The interplay between HPV, other Sexually Transmissible Infections and genital microbiome on cervical microenvironment (MicroCervixHPV study)
Source: Front Cell Infect Microbiol. 2024 Mar 12;13:1251913. doi: 10.3389/fcimb.2023.1251913 (PMC10963500; doi:10.3389/fcimb.2023.1251913)
Supplement: Supplementary file 1 [file Table_1.xlsx]

## Sheet: Folha1
Status HPV	HPV Low Risk	HPV High Risk	L. crispatus	L. gasseri	L. iners	L. jensenii	A. Vaginae	G. vaginalis	BVAB2 Megasphaera 1	CST type
Negative			29000	15000	0	0	0	0	0	CST I
Negative			195000	35000	0	0	0	0	0	CST I
Negative			88000	15000	0	0	0	0	0	CST I
Positive		51	2000	0	0	0	380000	0	180000	CST IV-B
Positive		51+66	109000	25000	0	0	0	0	0	CST I
Negative			25800	0	0	0	0	495700	0	CST IV-A
Negative			52000	13000	0	0	0	0	0	CST I
Positive		58	105800	15000	0	0	0	0	0	CST I
Positive	6
Positive		35	67000	5800	0	0	0	0	0	CST I
Negative			11700	0	0	0	0	650000	0	CST IV-A
Positive		16	55000	0	15000	0	550000	0	7500	CST IV-B
Positive		31+59	12000	0	98000	0	0	0	0	CST III
Negative			5000	0	0	0	0	1100000	0	CST IV-A
Positive		31+35	185000	2500	0	0	0	0	0	CST I
Negative			85000	0	0	0	167000	0	0	CST IV-B
Negative			100000	35000	0	0	0	0	0	CST I
Positive		35	11700	0	0	0	0	0	0	CST I
Positive
Negative			199000	25000	0	0	0	0	0	CST I
Negative			10000	0	0	0	0	610000	0	CST IV-A
Negative			50600	8500	0	0	0	0	0	CST I
Positive		51+52+56+58	24000	8100	0	0	0	0	0	CST I
Positive		31+66	46000	0	0	0	178000	0	0	CST IV-B
Positive		31	47000	0	0	0	0	0	0	CST I
Negative			48000	0	0	0	0	0	0	CST I
Positive		52	106000	26000	5800	0	0	0	0	CST I
Positive		16	33000	0	0	0	0	0	0	CST I
Negative			157000	15000	0	0	0	0	0	CST I
Positive		16	17000	8000	0	0	0	0	0	CST I
Negative			27000	0	0	0	400000	0	150000	CST IV-B
Positive		16	8000	5000	0	0	428000	0	0	CST IV-B
Negative			122000	32000	0	0	0	0	0	CST I
Negative			2500	0	0	0	0	1855000	0	CST IV-A
Negative			172000	25000	0	0	0	0	0	CST I
Negative			67690	0	0	0	0	0	0	CST I
Positive		45+51	109000	12000	0	0	0	0	0	CST I
Negative			72000	0	0	0	0	0	0	CST I
Negative			575000	0	0	0	0	0	0	CST I
Negative			1086719	0	0	0	0	0	0	CST I
Negative			103000	21000	0	0	0	0	0	CST I
Negative			0	21000	0	0	0	0	0	CST I
Negative			25000	5500	0	0	0	0	0	CST I
Negative			82000	0	0	0	0	0	0	CST I
Positive		16	18000	6000	0	0	0	0	0	CST I
Negative			9100	0	0	0	0	0	0	CST I
			35000	2500	0	0	0	0	0	CST I
Negative			23000	0	0	0	0	0	0	CST I
Negative			23000	0	0	0	0	285000	0	CST IV-A
Negative			6500	0	0	0	0	121000	0	CST IV-A
Negative			18000	0	0	0	0	1620000	0	CST IV-A
Negative			192000	58000	0	0	0	0	0	CST I
Negative			50000	0	0	0	0	0	0	CST I
Negative			74000	15000	0	0	0	0	0	CST I
Negative			87000	0	5000	0	0	0	0	CST I
Negative
Negative			15900	5500	0	0	0	0	0	CST I
Negative			170000	52000	0	0	0	0	0	CST I
Positive		11+35+70	19000	0	0	0	550000	0	0	CST IV-B
Positive		11+35+70	19000	0	0	0	550000	0	0	CST IV-B
Positive		52	36400	0	0	0	0	0	0	CST I
Negative			93000	0	0	0	0	0	0	CST I
Negative			145000	12500	0	0	0	0	0	CST I
Negative			21000	7500	0	0	0	0	0	CST I
Positive		52	8100	0	0	0	445000	149000	0	CST IV-B
Positive		16	18000	0	0	0	0	1200000	0	CST IV-A
Negative
Negative			32000	0	0	0	250000	890000	1500	CST IV-B
Negative			9100	0	0	0	136000	0	0	CST IV-B
Negative			1550	0	0	0	158000	459000	0	CST IV-B
Negative			85000	13500	0	0	0	0	0	CST I
Negative			4800	0	0	0	0	1200000	0	CST IV-A
Negative			41600	0	0	0	0	0	0	CST I
Negative
Negative			18000	0	0	0	0	0	0	CST I
Negative			12500	0	0	0	0	275000	0	CST IV-A
Negative			103000	12000	0	0	0	0	0	CST I
Negative			25360	12100	0	0	0	0	0	CST I
Negative			4900	0	0	0	0	2100000	0	CST IV-A
Negative			6200	0	0	0	414000	2450000	0	CST IV-B
Negative			7790	0	0	0	0	0	0	CST I
Positive		31+39+51	486000	0	0	0	0	0	0	CST I
Positive		56+82	90000	0	0	0	0	0	0	CST I
Positive		53	23000	15000	8500	0	825000	0	0	CST IV-B
Positive		53+58+66	25000	0	0	0	0	0	0	CST I
Negative			12000	4000	0	0	0	0	0	CST I
Negative			689000	0	0	0	0	0	0	CST I
Positive		16	79000	0	0	0	0	0	0	CST I
Negative			78000	0	0	0	0	0	0	CST I
Negative
Positive		54 + 61
Negative			978000	0	0	0	0	0	0	CST I
Negative			60000	0	0	0	0	0	0	CST I
Positive		16	9000	0	0	0	0	2750000	0	CST IV-A
Negative			59000	8700	0	0	0	0	0	CST I
Positive		35	23000	0	0	0	0	0	0	CST I
Negative			5800	0	0	0	850000	0	125000	CST IV-B
Negative			62000	12800	0	0	0	0	0	CST I
Negative			28000	5200	0	0	0	0	0	CST I
Negative			75000	0	0	0	0	0	0	CST I
Negative			11500	0	0	0	0	0	0	CST I
Negative			11000	0	0	0	0	0	0	CST I
Negative			12000	0	0	0	0	0	0	CST I
Negative			65000	0	8000	0	0	0	0	CST I
Positive		33+52+56	78000	5200	0	0	0	0	0	CST I
Positive		16	6800	0	0	0	190000	1020000	35000	CST IV-B
			175000	0	0	0	0	0	0	CST I
Negative			12000	0	0	0	532000	0	0	CST IV-B
Positive		59	15000	0	0	0	0	1540000	0	CST IV-A
Negative			2925	0	0	0	117000	0	0	CST IV-B
Negative			1500	0	0	0	0	0	0	CST I
Negative			0	22000	0	0	0	0	0	CST I
Negative			5300	0	0	0	0	158000	0	CST IV-A
Negative			27800	0	0	0	0	0	0	CST I
Positive		16	5100	0	0	0	0	0	18000	CST IV-B
Positive		16	5100	0	0	0	0	0	18000	CST IV-B
Negative			4300	0	0	0	273900	0	0	CST IV-B
			410000	0	0	0	614000	0	0	CST IV-B
Negative			5800	0	0	0	0	0	0	CST I
Negative			8500	0	75000	0	0	0	0	CST III
Negative			32000	5000	0	0	0	0	0	CST I
Negative			4300	0	0	0	0	1500000	0	CST IV-A
Negative			1800	0	0	0	98000	375000	0	CST IV-B
Negative			9670	0	0	0	0	0	0	CST I
Mais		31								CST IV-B
			180000	0	0	0	0	0	0	CST I
Positive		35+58	43000	0	0	0	0	0	0	CST I
Negative			29000	0	0	0	760000	0	0	CST IV-B
Negative			21000	5200	0	0	0	0	0	CST I
Negative			1210	0	0	0	18000	0	0	CST IV-B
Positive		52	2500	0	0	0	0	0	5000	CST IV-B
Negative			11600	0	0	0	0	0	0	CST I
Negative
Negative			0	0	0	0	0	694000	32000	CST IV-A
Negative			9500	0	0	0	398000	0	125000	CST IV-B
Negative			1700	0	0	0	207000	0	150000	CST IV-B
Positive		33	35700	0	0	0	0	0	0	CST I
Negative			8000	0	0	0	0	0	0	CST I
